# Supplementary material for: Evolution Analysis of Free Fatty Acids and Aroma-Active Compounds during Tallow Oxidation
Source: Molecules. 2022 Jan 6;27(2):352. doi: 10.3390/molecules27020352 (PMC8779770; doi:10.3390/molecules27020352)
Supplement: Supplementary file 1 [file molecules-27-00352-s001.zip]

Archive with 1 entries (1 files):
- molecules-1530105-supplementary.pdf
